# Supplementary material for: Differential Expression of PACAP/VIP Receptors in the Post-Mortem CNS White Matter of Multiple Sclerosis Donors
Source: Int J Mol Sci. 2024 Aug 14;25(16):8850. doi: 10.3390/ijms25168850 (PMC11354662; doi:10.3390/ijms25168850)
Supplement: Supplementary file 1 [file ijms-25-08850-s001.zip]

Archive with 1 entries (1 files):
- ijms-3044089-supplementary.pdf
